# Supplementary material for: Tuning Excited-State Properties in Pyrrolo[3,2-b]pyrrole-Based Donor–Acceptor Emitters via Molecular Conformation and Conjugation Control
Source: Molecules. 2025 Oct 29;30(21):4228. doi: 10.3390/molecules30214228 (PMC12609304; doi:10.3390/molecules30214228)
Supplement: Supplementary file 1 [file molecules-30-04228-s001.zip]

Archive with 1 entries (1 files):
- molecules-3954949-supplementary.pdf
